# Supplementary material for: Mixed Reality-Based Smart Occupational Therapy Personalized Protocol for Cerebellar Ataxic Patients
Source: Brain Sci. 2024 Oct 16;14(10):1023. doi: 10.3390/brainsci14101023 (PMC11506775; doi:10.3390/brainsci14101023)
Supplement: Supplementary file 1 [file brainsci-14-01023-s001.zip]

Archive with 1 entries (1 files):
- brainsci-3237129-supplementary.pdf
